# Supplementary material for: Cardiac-Related Lesions in Newly Diagnosed Patients With Acute Leukemia: A Chinese Population-Based Real-World Study
Source: Front Med (Lausanne). 2022 Jun 9;9:844350. doi: 10.3389/fmed.2022.844350 (PMC9218202; doi:10.3389/fmed.2022.844350)
Supplement: Supplementary file 1 [file Table_1.XLSX]

## Sheet: Sheet1
Supplementary Table S1 Pearson correlation analysis in multiple variables
Variable	AGE	SEX	WBC	RBC	HGB	PLT	DD	CK	CKMB	HBDH	LDH	LDH1	hs-cTnI	BNP	LA	LV	EDV	ESV	SV	EF
BMBP	0.233	0.131	0.326*	0.104	0.084	-0.016	0.440**	0.361**	-0.137	0.292	0.259	0.138	0.433*	0.379*	-0.018	-0.068	-0.009	0.043	-0.037	-0.257*
AGE		-0.062	-0.042	-0.105	-0.214**	-0.164*	0.091	0.023	0.117	-0.05	-0.069	0.049	-0.141	0.213**	0.193**	0.177*	0.249**	0.147*	0.272**	0.001
SEX			-0.024	0.044	-0.017	-0.026	0.004	0.059	-0.03	0.042	0.136	0.119	0.096	-0.07	0.044	0.08	0.08	0	0.019	-0.062
WBC				0.112	0.084	-0.185**	-0.013	0.021	0.062	0.279**	0.323**	0.177*	0.071	0.045	-0.078	0.021	-0.087	-0.041	-0.059	-0.068
RBC					0.633**	0.088	-0.076	-0.097	0.168*	-0.088	0.109	0.008	-0.14	-0.141	-0.122	-0.077	-0.049	-0.071	-0.069	0.005
HGB						0.247**	-0.03	-0.032	0.121	-0.018	0.125	0.042	-0.122	-0.197*	-0.133	-0.185**	-0.156*	-0.056	-0.154	0.068
PLT							0.018	0.032	0.081	-0.111	-0.027	-0.108	-0.086	-0.209**	-0.304	-0.071	-0.021	-0.044	-0.009	0.193*
DD								0.128	0.034	0.14	0.089	0.058	0.300**	0.205*	0.037	-0.027	0.009	-0.069	0.037	0.022
CK									0.260**	0.178*	0.032	-0.127	0.218*	0.247**	-0.138	0.182*	0.061	0.205**	0.232**	-0.121
CKMB										0.183*	0.042	-0.156	-0.057	0.128	-0.252**	0.034	-0.1	0.146*	0.096	-0.082
HBDH											0.476**	0.518**	0.222*	0.116	0.169*	0.192*	-0.117	0.309**	0.262**	0.043
LDH												0.570**	0.101	0.162*	-0.064	0.231**	0.152*	0.222*	0.186*	0.113
LDH1													0.196*	0.1	0.049	0.368**	0.115	0.260**	0.250**	-0.085
hs-cTnI														0.269**	0.190*	0.134	0.076	0.065	0.054	-0.225**
BNP															0.09	0.125	0.043	0.229**	0.159	-0.191
LA																0.274**	0.264**	0.082	0.145*	0.034
LV																	0.611**	0.587**	0.643**	-0.164**
EDV																		0.593**	0.669**	-0.170*
ESV																			0.550**	-0.285**
SV																				-0.088
BMBP= bone marrow blasts percentage, abbreviations as in Tables 1, Table 2 and Table 3.*p<0.05. **p<0.01
